# Supplementary material for: Cascading hazards of a major Bengal basin earthquake and abrupt avulsion of the Ganges River
Source: Nat Commun. 2024 Jun 17;15:4975. doi: 10.1038/s41467-024-47786-4 (PMC11183210; doi:10.1038/s41467-024-47786-4)
Supplement: Supplementary file 4 — Supplementary Data 1–3 [file 41467_2024_47786_MOESM4_ESM.xlsx]

## Sheet: 1. Boreholes&Exposures
Supplementary Data 1. Description of boreholes/exposures including locality, borehole/exposure number, date, coordinates, depth, surface elevation, OSL samples, and landscape details.
Locality	Type	Borehole/ exposure number	Date (m/d/yr)	Latitude	Longitude	Borehole/exposure depth (m)	Surface elevation (m)	OSL Samples	NCL sample number	Landscape details
Ramdia	Borehole, hand-drilled	601893.029	2018-03-16	23.1808	89.8846	2	5a	RD III-1, RD III-2	NCL-7418053, NCL-7418052	Paleochannel bar, in farmfield (Gorai)
Magura	Exposure + borehole, hand drilled	601893.011	2018-03-10	23.4485	89.374	4.5	6.0a	MA I-1, MA I-2, MA I-3, MA I-4, MA II-1 (near), MA III-1 (near)	NCL-7418038, NCL-7418037, NCL-7418034, NCL-7418033, NCL-7418035, NCL-7418036	Seismite pond
Magura	Borehole, hand-drilled	601893.009	2018-03-09	23.4448	89.3309	5.5	8.5b	MA IV-1, MA IV-2	NCL-7418040, NCL-7418039	Paleochannel point bar
Magura	Borehole, hand-drilled	601893.010	2018-03-09	23.4394	89.3247	1	7.4c			Paleochannel
Magura	Borehole, hand-drilled	601893.012	2018-03-11	23.4422	89.3254	0.6	9.0a			Paleochannel
Magura	Borehole, hand-drilled	601893.013	2018-03-11	23.4417	89.3253	0.6	8.9c			Paleochannel
Magura	Borehole, hand-drilled	601893.014	2018-03-11	23.4413	89.325	1	8.7c			Paleochannel
Magura	Borehole, hand-drilled	601893.015	2018-03-11	23.4402	89.3251	1	7.8c			Paleochannel
Magura	Borehole, hand-drilled	601893.016	2018-03-11	23.4384	89.3246	1	7.0c			Paleochannel
Magura	Borehole, hand-drilled	601893.017	2018-03-11	23.4373	89.3247	2.3	6.5c	MA V-1, MA V-2	NCL-7418042, NCL-7418041	Paleochannel
Magura	Borehole, hand-drilled	601893.018	2018-03-11	23.4348	89.3239	3.8	6.5c			Paleochannel
Magura	Borehole, hand-drilled	601893.019	2018-03-11	23.4321	89.3229	4.4	6.1c			Paleochannel
Magura	Borehole, hand-drilled	601893.022	2018-03-13	23.4276	89.3207	5.8	9.0a			Paleochannel outer bank
Magura	Borehole, hand-drilled	601993	2019-03-28	23.4486	89.3738	5	6.0a	MG VI-1, MG VI-2	NCL-7719136, NCL-7719137	Seismite pond
Magura	Tube-well core	BNGMGS1	2021-11-28	23.4324	89.3173	67	5.9a,c			Paleochannel thalweg
Magura	Tube-well core	BNGMGS2	2021-11-29	23.4358	89.3175	43	6.3a,c			Paleochannel
Magura	Tube-well core	BNGMGS3	2022-06-04	23.4486	89.3738	91	6.0a			Seismite pond
aobtained from Google Earth, bcorrected to DEM, cmeasured with theodolite relative to 601893.012

## Sheet: 2. OSL sample info
Supplementary Data 2. OSL sample information including sample name, Netherlands Centre for Luminescence dating (NCL) code, Vanderbilt University (VU) code, borehole/exposure number, depth, deposit context, burial regime, median grain size (D50), strontium content, loss on ignition (LOI), saturation condition, measured water content, calculated saturated water content, and time-averaged water cont…
Sample name	NCL code	VU code	Borehole/ exposure number	Depth below land surface (m)	Deposit context	Burial regime	D50 (µm)	Strontium (ppm)	LOI (%)	Saturation condition	Measured water content (% dry weight)	Calculated saturated water content (% dry weight)	Time-averaged water content estimate (6 mo wet, 6 mo dry; % dry weight)
RD III-1	NCL-7418053	VU29	601893	1.05-1.15	paleochannel bar sand	instant	123	89 ± 3	1.5 ± 0.2	saturated	28.1	---	---
RD III-2	NCL-7418052	VU28	601893	0.63-0.68	agricultural sandy soil, likely bioturbated	instant	17	86 ± 3	1.5 ± 0.2	unsaturated	26.2	37.4	31.8
MA I-1	NCL-7418038	VU14	601893	4.00-4.15	sand below pond	instant	167	93 ± 3	1.0 ± 0.1	saturated	25.3	---	---
MA I-2	NCL-7418037	VU13	601893	3.37-3.52	mud below pond	instant	5	74 ± 3	1.0 ± 0.1	saturated	35.5	---	---
MA I-3	NCL-7418034	VU10	601893	0.80-0.85	intruded pond-wall mud	instant	23	69 ± 3	1.0 ± 0.1	unsaturated	26.2	37.1	31.6
MA I-4	NCL-7418033	VU9	601893	0.40-0.45	intruded pond-wall muddy soil	instant	10	64 ± 3	1.0 ± 0.1	unsaturated	23.6	37.8	30.7
MA II-1	NCL-7418035	VU11	601893.011*	1.00-1.05	intruded pond-wall mud	instant	47	88 ± 3	1.0 ± 0.1	unsaturated	20.9	35.7	28.3
MA III-1	NCL-7418036	VU12	601893.011*	2.30-2.35	seismite sand dike	instant	177	94 ± 3	1.0 ± 0.1	unsaturated	4.6	28.5	24.9^
MA IV-1	NCL-7418040	VU16	601893	4.60-4.70	paleochannel pointbar sand	instant	168	83 ± 3	1.0 ± 0.1	saturated	25.7	---	---
MA IV-2	NCL-7418039	VU15	601893	2.97-3.12	paleochannel pointbar sand	instant	133	85 ± 3	1.0 ± 0.1	unsaturated	12.5	30.9	21.7
MA V-1	NCL-7418042	VU18	601893	2.05-2.15	paleochannel fill sand	instant	88	98 ± 3	1.5 ± 0.2	saturated	33	---	---
MA V-2	NCL-7418041	VU17	601893	1.37-1.52	paleochannel fill mud	instant	21	82 ± 3	1.0 ± 0.1	saturated	36.4	---	---
MA VI-1	NCL-7719136	n/a	601993	4.60-4.75	sand below pond	instant	282	116 ± 3	1.0 ± 0.1	saturated	25.7	---	---
MA VI-2	NCL-7719137	n/a	601993	4.5-4.65	sand below pond	instant	303	126 ± 3	1.0 ± 0.1	saturated	22.1	---	---
*near borehole
^MA III-1, the sand dike, was buried and in saturdation from ~8.8-2.6 ka. 8.8 is the deposition time of underlying sands to which it was sourced (MA I-1), 2.6 ka is the approximate time of the earthquake (based on dating MA II-1)
So, MA III-1 was in full saturdation for ~6.2 ky, and in seasonal saturation for ~2.6 ky

## Sheet: 3. OSL age details
Supplementary Data 3. OSL age details including sample name, NCL code, VU code, analysed grain size fraction, number of accepted aliquots, paleodose, cosmogenic dose, uranium content, thorium content, potassium content, water and organic content as percent dry weight, dose rate, and age relative to 2020.
Sample name	NCL code	VU code	Analysed grain size fraction (microns)	Aliquots accepted (n)	Paledose (Gy)	Cosmogenic dose (Gy/ka)	U (Bq/kg)	Th (Bq/kg)	40K (Bq/kg)	Time averaged water content (estimated) (% dry weight)	Organic content (% dry weight)	Dose rate (Gy/ka)	Age (ka, 2020)
RD III-1	NCL-7418053	VU29	4-20	6	8.68 ± 0.39	0.17 ± 0.02	42.3 ± 0.5	60.6 ± 1.3	531 ± 11	28.1 ± 5.0	1.5 ± 0.2	3.31 ± 0.13	2.62 ± 0.16
RD III-2	NCL-7418052	VU28	4-11	6	5.49 ± 0.22	0.19 ± 0.02	56.8 ± 0.6	73.5 ± 1.5	661 ± 13	31.8 ± 5.0	1.5 ± 0.2	4.13 ± 0.16	1.33 ± 0.07
MA I-1	NCL-7418038	VU14	4-11	6	33.33 ± 1.46	0.12 ± 0.01	47.0 ± 0.5	74.0 ± 1.5	558 ± 11	25.3 ± 5.0	1.0 ± 0.1	3.88 ± 0.16	8.59 ± 0.51
MA I-2	NCL-7418037	VU13	4-11	6	13.59 ± 0.55	0.13 ± 0.01	74.4 ± 0.8	84.7 ± 1.7	955 ± 18	35.5 ± 5.0	1.0 ± 0.1	5.17 ± 0.20	2.63 ± 0.15
MA I-3	NCL-7418034	VU10	4-11	6	11.64 ± 0.48	0.18 ± 0.02	65.7 ± 0.7	80.0 ± 1.6	772 ± 15	31.6 ± 5.0	1.0 ± 0.1	4.68 ± 0.18	2.49 ± 0.10
MA I-4	NCL-7418033	VU9	4-11	6	10.90 ± 0.44	0.20 ± 0.02	72.6 ± 0.8	81.3 ± 0.7	864 ± 17	30.7 ± 5.0	1.0 ± 0.1	4.98 ± 0.20	2.19 ± 0.12
MA II-1	NCL-7418035	VU11	4-11	6	11.58 ± 0.47	0.17 ± 0.02	61.3 ± 0.6	80.9 ± 1.6	660 ± 13	28.3 ± 5.0	1.0 ± 0.1	4.49 ± 0.18	2.58 ± 0.15
MA III-1	NCL-7418036	VU12	4-20	6	19.82 ± 0.96	0.15 ± 0.02	52.2 ± 0.6	83.2 ± 1.6	523 ± 11	24.9 ± 5.0	1.0 ± 0.1	4.08 ± 0.16	4.85 ± 0.31
MA IV-1	NCL-7418040	VU16	4-20	0	no dateable quartz	0.11 ± 0.01	38.8 ± 0.5	56.6 ± 1.2	488 ± 10	25.7 ± 5.0	1.0 ± 0.1	3.17 ± 0.13	---
MA IV-2	NCL-7418039	VU15	4-20	6	10.50 ± 0.43	0.14 ± 0.01	49.3 ± 0.5	72.3 ± 1.4	560 ± 11	21.7 ± 5.0	1.0 ± 0.1	4.02 ± 0.17	2.61 ± 0.15
MA V-1	NCL-7418042	VU18	4-11	6	9.41 ± 0.40	0.15 ± 0.02	46.1 ± 0.5	57.8 ± 1.3	686 ± 13	33.0 ± 5.0	1.5 ± 0.2	3.60 ± 0.14	2.62 ± 0.15
MA V-2	NCL-7418041	VU17	4-11	6	11.87 ± 0.48	0.17 ± 0.02	68.8 ± 0.8	78.5 ± 1.7	892 ± 18	36.4 ± 5.0	1.0 ± 0.1	4.78 ± 0.18	2.48 ± 0.14
MA VI-1	NCL-7719136	n/a	4-20	4	22.61 ± 0.98	0.11 ± 0.01	29.1 ± 0.4	48.0 ± 1.1	502 ± 10	25.7 ± 5.0	1.0 ± 0.1	2.83 ± 0.11	8.00 ± 0.48
MA VI-2	NCL-7719137	n/a	4-20	3	29.71 ± 6.14	0.12 ± 0.01	27.2 ± 0.4	46.2 ± 1.1	551 ± 11	22.1 ± 5.0	1.0 ± 0.1	3.02 ± 0.13	9.85 ± 2.08
